# Supplementary material for: Vitamin B12-Loaded Chitosan Nanoparticles Promote Skeletal Muscle Injury Repair in Aged Rats via Amelioration of Aging-Suppressed Efferocytosis
Source: Biomolecules. 2025 Dec 7;15(12):1709. doi: 10.3390/biom15121709 (PMC12730411; doi:10.3390/biom15121709)
Supplement: Supplementary file 1 [file biomolecules-15-01709-s001.zip]

Archive with 1 entries (1 files):
- biomolecules-3984086-supplementary.pdf
